# Supplementary material for: Therapeutic Drug Monitoring as a Tool for the Clinical Outcome Prediction in Vedolizumab-Treated Patients: An Italian Pilot Study
Source: Biomedicines. 2024 Apr 9;12(4):824. doi: 10.3390/biomedicines12040824 (PMC11048400; doi:10.3390/biomedicines12040824)
Supplement: Supplementary file 1 [file biomedicines-12-00824-s001.zip]

Archive with 1 entries (1 files):
- biomedicines-2918615-supplementary.pdf
